# Supplementary material for: The Relationship between Flow Experience and Burnout Symptoms: A Systematic Review
Source: Int J Environ Res Public Health. 2022 Mar 24;19(7):3865. doi: 10.3390/ijerph19073865 (PMC8998023; doi:10.3390/ijerph19073865)
Supplement: Supplementary file 1 [file ijerph-19-03865-s001.zip]

Archive with 1 entries (1 files):
- ijerph-1581388-supplementary.pdf
